# Supplementary material for: Expression patterns of transcribed human endogenous retrovirus HERV-K(HML-2) loci in human tissues and the need for a HERV Transcriptome Project
Source: BMC Genomics. 2008 Jul 29;9:354. doi: 10.1186/1471-2164-9-354 (PMC2525661; doi:10.1186/1471-2164-9-354)
Supplement: Additional File 1 — Cloning frequencies. Summary of relative and absolute cloning frequencies of cDNAs from different HERV-K(HML-2) loci. [file 1471-2164-9-354-S1.xls]

## Sheet: gag env relative
Additional Table 1: Relative cloning frequencies of cDNAs from different HERV-K(HML-2) loci.
		brain																								Testis															breast					lung (4)		cell lines
		brain tumor									Stanley Foundation brain samples															seminoma																							Tera-1 (5)
locus name		common type				atypical		4AOII	glioblastoma multiforme	6AIII	healthy					bipolar					schizophrenic					Gag + Env antibodies					no antibodies			Env antibodies		atrophic testis	orchitis	normal testis			mammary carcinoma				normal	normal	tumor		Tera-1 particles
	primer (2)	1CT	2CT	8CT	9CT	3AT	10AT				B1 (3)	B2	B5	B7	B15	B8	B9	B10	B12	B14	B3	B4	B6	B11	B13	GC1	GC5	GC6	GC14	GC15	GC3	GC9	GC11	GC4	GC8	GC10	GC13	GCK1	GCK2	Testis	M1	M2	M4	M5	BC	LU	TU	T47D
c1_A	gag			0.0526316					0.105263	0.0555556	0.125		0.0833333			0.176471	0.0434783	0.03125		0.230769	0.0487805	0.0454545	0.227273	0.0526316	0.2											0.047619	0.05		0.142857	0.0909091	0.0625				0.0909091			0.2
	env								0.047619	0.0952381																			0.0435
c1_B	gag	0.25	0.238095		0.0588235			0.047619	0.263158	0.277778		0.0454545		0.0697674	0.0555556			0.0625	0.0588235		0.0487805		0.0909091			0.0526316	0.05		0.05	0.1	0.0454545	0.0909091	0.142857		0.210526	0.0952381	0.1	0.166667	0.0952381		0.8125	0.5	0.4	1	0.181818	0.285714
	env		0.636364	0.272727	0.466667	0.190476	0.05	0.210526	0.619048	0.52381																0.1	0.05	0.136364	0.0434783	0.238095	0.0833333	0.173913	0.210526	0.04	0.157895	0.130435	0.2	0.0526316	0.791667	0.0952381	0.9524				0.4211	0.6667	1	0.6
c1_C	gag																										0.1	0.136364			0.0454545	0.0909091		0.05	0.105263
c3_A	gag														0.0555556											0.0526316						0.0454545	0.047619
	env																									0.05					0.0833333	0.0434783	0.0526316	0.12	0.0526316	0.0434783									0.1579
c3_B	gag	0.25	0.0952381					0.047619	0.0526316	0.222222	0.125	0.0454545	0.0416667	0.0930233	0.111111	0.0588235	0.0434783	0.03125	0.0588235		0.0731707	0.0909091	0.0454545	0.0526316	0.133333		0.05	0.0454545							0.0526316			0.0416667	0.142857	0.0454545						0.142857
	env		0.0455					0.1053																										0.04											0.0526
c3_C	gag	0.25	0.333333	0.0526316	0.117647	0.136364		0.380952	0.263158	0.111111	0.333333	0.363636	0.375	0.27907	0.277778	0.529412	0.478261	0.4375	0.352941	0.153846	0.268293	0.409091	0.409091	0.263158	0.133333	0.263158	0.05	0.0454545		0.05	0.318182		0.047619	0.1		0.0952381	0.3	0.333333	0.238095	0.363636		0.5			0.5	0.285714		0.4
	env		0.0454545	0.272727	0.133333	0.428571	0.8	0.526316	0.142857	0.190476																0.1	0.05	0.0454545			0.75	0.0434783		0.12		0.0434783	0.6	0.473684	0.0833333	0.904762					0.2105
c3_D	gag													0.0232558												0.0526316				0.1	0.0454545		0.0952381				0.05
c3_E	gag									0.0555556				0.0232558				0.03125			0.0487805					0.0526316					0.0454545		0.047619		0.0526316	0.142857
c4_A	gag											0.0454545												0.0526316												0.047619			0.0952381
c5_A	gag		0.285714	0.842105	0.764706	0.818182		0.047619		0.0555556	0.291667	0.318182	0.375	0.0697674	0.277778	0.0588235	0.130435	0.1875	0.176471		0.097561	0.272727	0.0454545	0.315789	0.0666667		0.05	0.136364		0.05						0.047619	0.05	0.166667		0.227273			0.2		0.0909091	0.142857			0.05
	env			0.454545	0.4																																0.05
c6_A	gag								0.0526316											0.0769231		0.0454545				0.0526316		0.0454545					0.047619	0.1	0.0526316		0.1	0.0833333	0.142857	0.0454545
	env		0.0909			0.047619	0.15		0.190476	0.047619																0.15	0.2	0.318182	0.0434783	0.047619		0.26087	0.0526316	0.12	0.0526316	0.0434783	0.15	0.0526316
c7_A	gag																					0.0454545						0.136364				0.0454545	0.0952381		0.105263	0.047619		0.0833333								0.142857		0.2	0.05
	env		0.1818			0.3333		0.0526		0.0476																0.15	0.5	0.363636	0.173913	0.285714		0.130435	0.157895	0.04	0.368421	0.304348		0.421053	0.0833333		0.0476				0.0526	0.3333
c7_B	gag							0.142857		0.166667	0.0833333		0.0416667	0.162791	0.0555556	0.0588235	0.130435	0.15625	0.117647	0.230769	0.121951	0.0454545	0.0909091	0.157895	0.133333
c7_C	gag					0.0454545		0.238095	0.263158	0.0555556	0.0416667	0.0454545	0.0416667	0.255814	0.166667		0.173913		0.0588235	0.153846	0.219512		0.0909091	0.0526316	0.266667						0.181818	0.136364				0.047619	0.05	0.0416667		0.227273	0.125				0.0909091
c8_A	gag																												0.05				0.047619
c10_A	gag				0.0588235			0.0952381				0.0909091				0.117647		0.0625	0.0588235	0.153846	0.0487805	0.0454545		0.0526316	0.0666667									0.05					0.047619
	env							0.0526
c10_B	gag																											0.0454545								0.0952381		0.0833333	0.0952381				0.4
c11_A	gag											0.0454545	0.0416667						0.117647
	env																																			0.0435
c11_B	gag	0.25	0.047619																							0.157895	0.1		0.45	0.15	0.272727	0.227273	0.047619	0.2	0.0526316		0.05
c12_A	env																																0.1053		0.0566
c19_A	env									0.0476																	0.05							0.04					0.0417						0.0526
c21_A	gag																									0.157895				0.25		0.272727	0.0952381	0.45	0.0526316	0.190476												0.2
	env									0.0476																0.35				0.1905	0.0833333	0.304348		0.44		0.2174									0.0526			0.4
c22_A	gag			0.0526316										0.0232558							0.0243902					0.157895	0.6	0.409091	0.45	0.3	0.0454545	0.0909091	0.285714	0.05	0.315789	0.0952381	0.25								0.0454545				0.9
	env							0.0526																		0.1	0.15	0.136364	0.695652	0.238095		0.0434783	0.421053	0.04	0.315789	0.173913						0
total assigned cDNAs per sample (%)		1	0.955556	0.911111	0.744186	0.955556	1	0.97561	0.930233	0.95122	1	1	0.96	0.977273	0.947368	0.944444	0.92	0.888889	0.944444	0.928571	0.931818	0.956522	0.956522	0.791667	1	0.975	0.930233	0.956522	0.955556	0.97619	0.938776	0.957447	0.952381	0.957447	0.904762	1	0.909091	0.977273	0.9375	1	1	1	0.833333	1	0.953488	0.941176	1	1	1
total assigned cDNAs per sample		4 (1)	43	41	32	43	20	40	40	39	24	22	24	43	18	17	23	32	17	13	41	22	22	19	15	39	40	44	43	41	46	45	40	45	38	44	40	43	45	43	37	2 (1)	5 (1)	1 (1)	41	16	10 (1)	10 (1)	20
total cDNAs per sample		4	45	45	43	45	20	41	43	41	24	22	25	44	19	18	25	36	18	14	44	23	23	24	15	40	43	46	45	42	49	47	42	47	42	44	44	44	48	43	37	2	6	1	43	17	10	10	20
assigned gag cDNAs per sample		4	21	19	17	22	0	21	19	18	24	22	24	43	18	17	23	32	17	13	41	22	22	19	15	19	20	22	20	20	22	22	21	20	19	21	20	24	21	22	16	2	5	1	22	7	0	5	20
total gag cDNAs per sample		4	22	22	21	24	0	21	22	20	24	22	25	44	19	18	25	36	18	14	44	23	23	24	15	20	23	23	22	20	24	23	22	21	22	21	23	25	23	22	16	2	6	1	23	8	0	5	20
assigned env cDNAs per sample		0	22	22	15	21	20	19	21	21	0	0	0	0	0	0	0	0	0	0	0	0	0	0	0	20	20	22	23	21	24	23	19	25	19	23	20	19	24	21	21	0	0	0	19	9	10	5	0
total env cDNAs per sample		0	23	23	22	21	20	20	21	21	0	0	0	0	0	0	0	0	0	0	0	0	0	0	0	20	20	23	23	22	25	24	20	26	20	23	21	19	25	21	21	0	0	0	20	9	10	5	0
(1): Results for some tissue samples (grey boxes) were not considered for further analysis due to overall low cDNA numbers, or results were interpreted only after combining results. Results for individual samples are shown separately for the sake of completeness.
(2): primers used to generate RT-PCR products are indicated. Not all samples were analysed with both gag and env primers.
(3): Stanley Foundation brain samples are labelled according to previously observed HML-2 expression levels (red=higher expression; green=lower expression). See main paper text for details.
(4): Results for 2 lung tissues have been included for the sake of completeness but have not been addressed in more detail in this paper due to somewhat lower cDNA clone numbers.
Results for assignments of gag and env derived cDNAs are combined in this table, with relative cloning frequencies each adding up to 100%. See the other two tables for absolute cloning frequencies for each locus.
[truncated: 5 more columns]

## Sheet: gag cDNAs absolute
Additional Table 1: Absolute cloning frequencies of gag cDNAs from different HERV-K(HML-2) loci.
		brain																								Testis															breast					lung (4)		cell lines
		brain tumor									Stanley Foundation brain samples															seminoma																							Tera1
		common type				atypical		4AOII	gliobl. multif.	6AIII	healthy					bipolar					schizophrenic					Gag + Env Ab's					no Ab's			Env Ab's		atrophic testis	orchitis	normal testis			mammary-CA				normal	normal	tumor		Tera-1 particles
locus name	primer	1CT	2CT	8CT	9CT	3AT	10AT				B1	B2	B5	B7	B15	B8	B9	B10	B12	B14	B3	B4	B6	B11	B13	GC1	GC5	GC6	GC14	GC15	GC3	GC9	GC11	GC4	GC8	GC10	GC13	GCK1	GCK2	Testis	M1	M2	M4	M5	BC	LU	TU	T47D
c1_A	gag			1					2	1	3		2			3	1	1		3	2	1	5	1	3											1	1		3	2	1				2			1
c1_B	gag	1	5		1			1	5	5		1		3	1			2	1		2		2			1	1		1	2	1	2	3		4	2	2	4	2		13	1	2	1	4	2
c1_C	gag																										2	3			1	2		1	2
c3_A	gag														1											1						1	1
c3_B	gag	1	2					1	1	4	3	1	1	4	2	1	1	1	1		3	2	1	1	2		1	1							1			1	3	1						1
c3_C	gag	1	7	1	2	3		8	5	2	8	8	9	12	5	9	11	14	6	2	11	9	9	5	2	5	1	1		1	7		1	2		2	6	8	5	8		1			11	2		2
c3_D	gag													1												1				2	1		2				1
c3_E	gag									1				1				1			2					1					1		1		1	3
c4_A	gag											1												1												1			2
c5_A	gag		6	16	13	18		1		1	7	7	9	3	5	1	3	6	3		4	6	1	6	1		1	3		1						1	1	4		5			1		2	1			1
c6_A	gag								1											1		1				1		1					1	2	1		2	2	3	1
c7_A	gag																					1						3				1	2		2	1		2								1		1	1
c7_B	gag							3		3	2		1	7	1	1	3	5	2	3	5	1	2	3	2
c7_C	gag					1		5	5	1	1	1	1	11	3		4		1	2	9		2	1	4						4	3				2	1	1		5	2				2
c8_A	gag																												1				1
c10_A	gag				1			2				2				2		2	1	2	2	1		1	1									1					1
c10_B	gag																											1								2		2	2				2
c11_A	gag											1	1						2
c11_B	gag	1	1																							3	2		9	3	6	5	1	4	1		1
c12_A	gag
c19_A	gag
c21_A	gag																									3				5		6	2	9	1	4												1
c22_A	gag			1										1							1					3	12	9	9	6	1	2	6	1	6	2	5								1				18
assigned gag cDNAs per sample		4	21	19	17	22		21	19	18	24	22	24	43	18	17	23	32	17	13	41	22	22	19	15	19	20	22	20	20	22	22	21	20	19	21	20	24	21	22	16	2	5	1	22	7		5	20
[truncated: 4 more columns]

## Sheet: env cDNAs absolute
Additional Table 1: Absolute cloning frequencies of env cDNAs from different HERV-K(HML-2) loci.
		brain																								Testis															breast					lung (4)		cell lines
		brain tumor									Stanley Foundation brain samples															seminoma																							Tera1
		common type				atypical		4AOII	gliobl. multif.	6AIII	healthy					bipolar					schizophrenic					Gag + Env Ab's					no Ab's			Env Ab's		atrophic testis	orchitis	normal testis			mammary carcinoma				normal	normal	tumor		Tera-1 particles
locus name	primer	1CT	2CT	8CT	9CT	3AT	10AT				B1	B2	B5	B7	B15	B8	B9	B10	B12	B14	B3	B4	B6	B11	B13	GC1	GC5	GC6	GC14	GC15	GC3	GC9	GC11	GC4	GC8	GC10	GC13	GCK1	GCK2	Testis	M1	M2	M4	M5	BC	LU	TU	T47D
c1_A	env								1	2																			1
c1_B	env		14	6	7	4	1	4	13	11																2	1	3	1	5	2	4	4	1	3	3	4	1	19	2	20				8	6	10	3
c1_C	env
c3_A	env																									1					2	1	1	3	1	1									3
c3_B	env		1					2																										1											1
c3_C	env		1	6	2	9	16	10	3	4																2	1	1			18	1		3		1	12	9	2	19					4
c3_D	env
c3_E	env
c4_A	env
c5_A	env			10	6																																1
c6_A	env		2			1	3		4	1																3	4	7	1	1		6	1	3	1	1	3	1
c7_A	env		4			7		1		1																3	10	8	4	6		3	3	1	7	7		8	2		1				1	3
c7_B	env
c7_C	env
c8_A	env
c10_A	env							1
c10_B	env
c11_A	env																																			1
c11_B	env
c12_A	env																																2		1
c19_A	env									1																	1							1					1						1
c21_A	env									1																7				4	2	7		11		5									1			2
c22_A	env							1																		2	3	3	16	5		1	8	1	6	4
assigned env cDNAs per sample			22	22	15	21	20	19	21	21																20	20	22	23	21	24	23	19	25	19	23	20	19	24	21	21				19	9	10	5
[truncated: 4 more columns]
